# Supplementary material for: The EBV-Encoded Oncoprotein, LMP1, Induces an Epithelial-to-Mesenchymal Transition (EMT) via Its CTAR1 Domain through Integrin-Mediated ERK-MAPK Signalling
Source: Cancers (Basel). 2018 May 1;10(5):130. doi: 10.3390/cancers10050130 (PMC5977103; doi:10.3390/cancers10050130)
Supplement: Supplementary file 1 [file cancers-10-00130-s001.zip]

Archive with 11 entries (10 files):
- Morris, Laverick et al., 2018 - Supplementary Figure S1.JPG
- __MACOSX/
- __MACOSX/._Morris, Laverick et al., 2018 - Supplementary Figure S1.JPG
- Morris, Laverick et al., 2018 - Supplementary Figure S3.png
- __MACOSX/._Morris, Laverick et al., 2018 - Supplementary Figure S3.png
- Morris, Laverick et al., 2018 - Supplementary Figure S2.JPG
- __MACOSX/._Morris, Laverick et al., 2018 - Supplementary Figure S2.JPG
- Morris, Laverick et al., 2018 - Supplementary Figure S5.png
- __MACOSX/._Morris, Laverick et al., 2018 - Supplementary Figure S5.png
- Morris, Laverick et al., 2018 - Supplementary Figure S4.png
- __MACOSX/._Morris, Laverick et al., 2018 - Supplementary Figure S4.png
